# Supplementary material for: Antimicrobial Resistance: KAP of Healthcare Professionals at a Tertiary-Level Hospital in Nepal
Source: Int J Environ Res Public Health. 2021 Sep 24;18(19):10062. doi: 10.3390/ijerph181910062 (PMC8532001; doi:10.3390/ijerph181910062)
Supplement: Supplementary file 1 [file ijerph-18-10062-s001.zip]

Archive with 2 entries (2 files):
- Figure S1.pdf
- suppl Document 1.pdf
